# Supplementary material for: Two Types of Liposomal Formulations Improve the Therapeutic Ratio of Prednisolone Phosphate in a Zebrafish Model for Inflammation
Source: Cells. 2022 Feb 15;11(4):671. doi: 10.3390/cells11040671 (PMC8870436; doi:10.3390/cells11040671)
Supplement: Supplementary file 1 [file cells-11-00671-s001.zip]

Archive with 1 entries (1 files):
- cells-1564472-supplementary.pdf
